# Supplementary material for: Elemental Fingerprinting of Pecorino Romano and Pecorino Sardo PDO: Characterization, Authentication and Nutritional Value
Source: Molecules. 2024 Feb 16;29(4):869. doi: 10.3390/molecules29040869 (PMC10892592; doi:10.3390/molecules29040869)
Supplement: Supplementary file 1 [file molecules-29-00869-s001.zip]

Archive with 1 entries (1 files):
- molecules-2850406-supplementary.pdf
